# Supplementary material for: Hemiurid Trematodes (Digenea: Hemiuridae) from Marine Fishes off the Coast of Rio de Janeiro, Brazil, with Novel Molecular Data
Source: Animals (Basel). 2022 Nov 29;12(23):3355. doi: 10.3390/ani12233355 (PMC9741374; doi:10.3390/ani12233355)
Supplement: Supplementary file 1 [file animals-12-03355-s001.zip]

Archive with 4 entries (4 files):
- Pantoja & Kudlai Figure S1 Fish Vouchers .pdf
- Pantoja & Kudlai Table S1 Pairwise sequence comparison 28S rDNA.XLS
- Pantoja & Kudlai Table S2 Pairwise sequence comparison ITS2.pdf
- Pantoja & Kudlai Table S3 Pairwise sequence comparison cox1.pdf
