# Supplementary material for: Hemiurid Trematodes (Digenea: Hemiuridae) from Marine Fishes off the Coast of Rio de Janeiro, Brazil, with Novel Molecular Data
Source: Animals (Basel). 2022 Nov 29;12(23):3355. doi: 10.3390/ani12233355 (PMC9741374; doi:10.3390/ani12233355)
Supplement: Supplementary file 1 [file animals-12-03355-s001.zip › Pantoja & Kudlai Table S1 Pairwise sequence comparison 28S rDNA.XLS]

## Sheet: Sheet1
Table S1. Nucleotide comparison of the partial 28S rDNA sequences of the members of the family Hemiuridae based on 1,071 nt long alignment. P-distance (%) is given above diagonal and the number of variable nucleotides below diagonal.
		1	2	3	4	5	6	7	8	9	10	11	12	13	14	15	16	17	18	19	20	21	22	23	24	25	26	27	28	29	30	31	32	33	34	35	36	37	38	39
1	OP458330 Lecithochirium synodi		0	0	0	0	13	15	15	15	20	32	32	31	31	27	49	59	59	63	160	160	160	161	170	158	154	161	156	156	153	137	132	140	136	161	173	195	196	215
2	OP918129 Lecithochirium synodi	0		0	0	0	13	15	15	15	20	32	32	31	31	27	49	59	59	63	160	160	160	161	170	158	154	161	156	156	153	137	132	140	136	161	173	195	196	215
3	OP918130 Lecithochirium synodi	0	0		0	0	13	15	15	15	20	31	31	30	30	27	48	58	58	62	160	160	160	161	170	158	154	161	156	156	153	136	132	140	136	161	173	195	196	215
4	OP918132 Lecithochirium synodi	0	0	0		0	13	15	15	15	20	32	32	31	31	27	49	59	59	63	160	160	160	161	170	158	154	161	156	156	153	137	132	140	136	161	173	195	196	215
5	OP458331 Lecithochirium synodi	0	0	0	0		13	15	15	15	20	32	32	31	31	27	49	59	59	63	160	160	160	161	170	158	154	161	156	156	153	137	132	140	136	161	173	195	196	215
6	KC985235 Lecithochirium microstomum	1.21495	1.21495	1.21609	1.21495	1.21495		16	16	16	21	33	33	32	32	28	49	60	60	66	160	160	160	159	167	161	155	163	157	157	152	139	131	143	136	163	177	197	196	216
7	OP918127 Lecithochirium manteri	1.40056	1.40056	1.40187	1.40056	1.40056	1.49533		0	0	5	29	29	28	28	24	50	56	54	62	160	160	160	158	166	159	154	161	155	155	151	137	131	140	132	160	178	196	193	219
8	OP918120 Lecithochirium manteri	1.40056	1.40056	1.40187	1.40056	1.40056	1.49533	0		0	5	29	29	28	28	24	50	56	54	62	160	160	160	158	166	159	154	161	155	155	151	137	131	140	132	160	178	196	193	219
9	OP918119 Lecithochirium manteri	1.40056	1.40056	1.40187	1.40056	1.40056	1.49533	0	0		5	29	29	28	28	24	50	56	54	62	160	160	160	158	166	159	154	161	155	155	151	137	131	140	132	160	178	196	193	219
10	MK648288 Lecithochirium sp.	1.87617	1.87617	1.87793	1.87617	1.87617	1.97183	0.469043	0.469043	0.469043		34	34	33	33	29	55	61	59	67	165	165	165	163	171	164	159	166	160	160	156	142	136	145	137	165	183	201	198	224
11	MK558793 Lecithochirium floridense	2.98786	2.98786	2.8972	2.98786	2.98786	3.08411	2.70775	2.70775	2.70775	3.18949		0	1	1	2	45	45	42	54	156	156	156	157	165	154	151	157	146	146	146	129	127	136	125	160	176	196	196	221
12	KU527429 Lecithochirium floridense	2.98786	2.98786	2.8972	2.98786	2.98786	3.08411	2.70775	2.70775	2.70775	3.18949	0		1	1	2	45	45	42	54	156	156	156	157	165	154	151	157	146	146	146	129	127	136	125	160	176	196	196	221
13	OP918131 Lecithochirium floridense	2.89449	2.89449	2.80374	2.89449	2.89449	2.99065	2.61438	2.61438	2.61438	3.09568	0.0933707	0.0933707		0	2	44	44	43	53	155	155	155	156	164	153	150	156	145	145	145	128	126	135	124	159	175	197	197	222
14	OP458332 Lecithochirium floridense	2.89449	2.89449	2.80374	2.89449	2.89449	2.99065	2.61438	2.61438	2.61438	3.09568	0.0933707	0.0933707	0		2	44	44	43	53	155	155	155	156	164	153	150	156	145	145	145	128	126	135	124	159	175	197	197	222
15	MH628316 Hemiurus luehei	2.83613	2.83613	2.83613	2.83613	2.83613	2.94427	2.52101	2.52101	2.52101	3.05907	0.210084	0.210084	0.210084	0.210084		43	44	42	52	144	144	144	146	153	141	137	144	134	134	135	116	113	119	111	151	153	176	174	203
16	AY222200 Lecithochirium caesionis	4.57516	4.57516	4.48598	4.57516	4.57516	4.57944	4.66853	4.66853	4.66853	5.15947	4.20168	4.20168	4.10831	4.10831	4.51681		64	63	73	155	155	155	156	161	158	160	156	153	153	152	137	126	141	136	165	181	203	200	220
17	MH628314 Pulmovermis cyanovitellosus	5.51402	5.51402	5.42563	5.51402	5.51402	5.61272	5.23364	5.23364	5.23364	5.7277	4.20561	4.20561	4.11215	4.11215	4.62671	5.98131		30	43	163	163	163	163	172	160	159	160	160	160	151	138	131	142	134	168	174	207	203	224
18	OP918128 Lecithochirium cf. muraenae	5.51402	5.51402	5.42563	5.51402	5.51402	5.61272	5.04673	5.04673	5.04673	5.53991	3.92523	3.92523	4.01869	4.01869	4.4164	5.88785	2.80636		41	151	151	151	156	162	153	153	152	152	152	144	134	130	139	133	160	169	199	195	218
19	ON614672 Lecithochirium sp.	5.88785	5.88785	5.79981	5.88785	5.88785	6.17399	5.79439	5.79439	5.79439	6.29108	5.04673	5.04673	4.95327	4.95327	5.46793	6.82243	4.02245	3.83178		166	166	166	167	172	168	164	168	163	163	156	147	145	152	141	172	180	202	206	227
20	OP918126 Ectenurus virgula	15.3846	15.3846	15.3994	15.3846	15.3846	15.3994	15.3846	15.3846	15.3846	15.942	15	15	14.9038	14.9038	15.6352	14.9038	15.6882	14.5332	15.9769		0	0	34	33	42	58	70	94	94	94	83	91	110	101	140	171	208	187	202
21	OP918121 Ectenurus virgula	15.3846	15.3846	15.3994	15.3846	15.3846	15.3994	15.3846	15.3846	15.3846	15.942	15	15	14.9038	14.9038	15.6352	14.9038	15.6882	14.5332	15.9769	0		0	34	33	42	58	70	94	94	94	83	91	110	101	140	171	208	187	202
22	OP918122 Ectenurus virgula	15.3846	15.3846	15.3994	15.3846	15.3846	15.3994	15.3846	15.3846	15.3846	15.942	15	15	14.9038	14.9038	15.6352	14.9038	15.6882	14.5332	15.9769	0	0		34	33	42	58	70	94	94	94	83	91	110	101	140	171	208	187	202
23	OP458333 Dinurus euthynni	15.4808	15.4808	15.4957	15.4808	15.4808	15.3032	15.1923	15.1923	15.1923	15.7488	15.0962	15.0962	15	15	15.8523	15	15.6882	15.0144	16.0731	3.27238	3.27238	3.27238		39	45	57	73	99	99	93	89	92	113	104	148	172	202	189	201
24	AY222202 Dinurus longisinus	16.2524	16.2524	16.2679	16.2524	16.2524	15.9809	15.87	15.87	15.87	16.4265	15.7744	15.7744	15.6788	15.6788	16.5049	15.392	16.4593	15.5024	16.4593	3.21324	3.21324	3.21324	3.79747		48	66	77	100	100	106	89	87	119	101	167	177	210	190	207
25	ON123030 Elytrophalloides oatesi	15.1923	15.1923	15.2069	15.1923	15.1923	15.4957	15.2885	15.2885	15.2885	15.8454	14.8077	14.8077	14.7115	14.7115	15.3094	15.1923	15.3994	14.7257	16.1694	4.10156	4.10156	4.10156	4.39453	4.69208		58	67	91	91	95	82	81	103	102	155	169	205	183	208
26	AY222203 Lecithocladium excisum	14.8077	14.8077	14.8219	14.8077	14.8077	14.9182	14.8077	14.8077	14.8077	15.3623	14.5192	14.5192	14.4231	14.4231	14.8751	15.3846	15.3032	14.7257	15.7844	5.60386	5.60386	5.60386	5.50725	6.44531	5.65302		72	91	91	89	79	83	99	89	148	165	201	181	204
27	LT607807 Aphanurus mugilus	15.4067	15.4067	15.4215	15.4067	15.4067	15.613	15.4067	15.4067	15.4067	15.9615	15.0239	15.0239	14.9282	14.9282	15.5508	14.9282	15.3257	14.5594	16.092	6.74374	6.74374	6.74374	7.03276	7.48299	6.53659	6.94981		96	96	86	77	73	104	99	150	172	202	184	200
28	OP918125 Parahemiurus merus	15.1016	15.1016	15.1163	15.1016	15.1016	15.2132	15.0048	15.0048	15.0048	15.5642	14.1336	14.1336	14.0368	14.0368	14.6288	14.8112	15.5039	14.7287	15.7946	9.16179	9.16179	9.16179	9.64912	9.78474	8.96552	8.8694	9.35673		0	79	71	76	110	96	153	170	192	178	206
29	OP918124 Parahemiurus merus	15.1016	15.1016	15.1163	15.1016	15.1016	15.2132	15.0048	15.0048	15.0048	15.5642	14.1336	14.1336	14.0368	14.0368	14.6288	14.8112	15.5039	14.7287	15.7946	9.16179	9.16179	9.16179	9.64912	9.78474	8.96552	8.8694	9.35673	0		79	71	76	110	96	153	170	192	178	206
30	OP918123 Myosaccium ecaude	14.6272	14.6272	14.6411	14.6272	14.6272	14.5455	14.4359	14.4359	14.4359	14.9856	13.9579	13.9579	13.8623	13.8623	14.5631	14.5315	14.4498	13.7799	14.9282	9.10853	9.10853	9.10853	9.01163	10.3314	9.2955	8.60735	8.31721	7.68482	7.68482		50	64	88	91	146	172	197	184	215
31	MN962990 Hemiurus levinseni	13.1478	13.1478	13.0644	13.1478	13.1478	13.3525	13.1478	13.1478	13.1478	13.6933	12.38	12.38	12.2841	12.2841	12.5677	13.1478	13.2565	12.8722	14.121	8.07393	8.07393	8.07393	8.65759	8.69141	7.97665	7.6699	7.48299	6.94037	6.94037	4.84496		50	85	71	143	172	193	182	210
32	KR349118 Hemiurus appendiculatus	15.5294	15.5294	15.5477	15.5294	15.5294	15.4299	15.4118	15.4118	15.4118	16.0377	14.9412	14.9412	14.8235	14.8235	15.4583	14.8235	15.4299	15.3121	17.0789	10.8592	10.8592	10.8592	10.9785	10.4067	9.65435	9.90453	8.66983	9.12365	9.12365	7.60095	5.92417		86	81	130	154	178	159	186
33	MH628303 Dinosoma synaphobranchi	13.308	13.308	13.3206	13.308	13.308	13.6061	13.308	13.308	13.308	13.8491	12.9278	12.9278	12.8327	12.8327	12.7409	13.403	13.5109	13.2255	14.4624	10.7317	10.7317	10.7317	11.0244	11.5422	10.039	9.65854	10.1069	10.8055	10.8055	8.51888	8.25243	10.2138		51	143	161	187	170	198
34	MH628299 Brachyphallus crenatus	12.8666	12.8666	12.8788	12.8666	12.8666	12.8788	12.4882	12.4882	12.4882	13.0228	11.8259	11.8259	11.7313	11.7313	11.8211	12.8666	12.6774	12.5947	13.3523	9.78682	9.78682	9.78682	10.0678	9.73963	9.90291	8.62403	9.54677	9.35673	9.35673	8.78378	6.8599	9.61995	4.89443		136	159	183	171	200
35	AY222201 Plerurus digitatus	15.1174	15.1174	15.1316	15.1174	15.1174	15.3195	15.0235	15.0235	15.0235	15.566	15.0235	15.0235	14.9296	14.9296	15.9619	15.493	15.7895	15.0376	16.1654	13.5005	13.5005	13.5005	14.2857	16.0115	14.9614	14.2857	14.4231	14.8544	14.8544	14.0385	13.7765	15.3846	13.6711	12.9401		180	210	204	215
36	AY222204 Merlucciotrema praeclarum	16.5392	16.5392	16.555	16.5392	16.5392	16.9378	17.0172	17.0172	17.0172	17.5793	16.826	16.826	16.7304	16.7304	16.5049	17.304	16.6507	16.1722	17.2249	16.7483	16.7483	16.7483	16.8297	17.2347	16.5686	16.1606	16.7641	16.7158	16.7158	16.7805	16.8133	18.5096	15.6008	15.3179	17.3077		146	155	176
37	AY222198 Opisthadena dimidia	18.6069	18.6069	18.6246	18.6069	18.6069	18.8157	18.7023	18.7023	18.7023	19.2713	18.7023	18.7023	18.7977	18.7977	18.9451	19.3702	19.7708	19.0067	19.2932	20.3922	20.3922	20.3922	19.7845	20.3686	20.098	19.7059	19.7073	18.8791	18.8791	19.2195	18.8661	21.4458	18.1026	17.6131	20.1342	14.0655		110	162
38	ON123031 Genolinea bowersi	18.9555	18.9555	18.9739	18.9555	18.9555	18.9739	18.6654	18.6654	18.6654	19.242	18.9555	18.9555	19.0522	19.0522	19.0164	19.3424	19.6515	18.8771	19.9419	18.5149	18.5149	18.5149	18.6944	18.664	18.1188	17.9208	18.1281	17.7114	17.7114	18.1998	18.0377	19.4853	16.683	16.6829	19.8251	15.1072	10.6693		149
39	MH628315 Isoparorchis eurytremus OUTGROUP	20.5742	20.5742	20.5742	20.5742	20.5742	20.6897	20.9569	20.9569	20.9569	21.5385	21.1483	21.1483	21.244	21.244	21.8515	21.0526	21.4559	20.8812	21.7433	19.8428	19.8428	19.8428	19.7446	20.2346	20.4322	20.0393	19.5503	20.396	20.396	21.0372	20.5882	22.5182	19.2047	19.3424	20.693	17.104	15.6977	14.5793
